# Supplementary material for: Shape, colour plasticity, and habitat use indicate morph-specific camouflage strategies in a marine shrimp
Source: BMC Evol Biol. 2016 Oct 18;16:218. doi: 10.1186/s12862-016-0796-8 (PMC5070350; doi:10.1186/s12862-016-0796-8)
Supplement: Additional file 2: — Supporting data. (XLSX 39 kb) [file 12862_2016_796_MOESM2_ESM.xlsx]

## Sheet: habitat selection experiment
morph	# ind in Sargassum	# ind in Galaxaura	total		colour morphs
GB	10	0	10		GB	greenish-brown
GB	7	5	12		P	pink
GB	12	1	13		ST	striped translucent
GB	4	8	12
GB	6	5	11
GB	9	1	10
GB	10	4	14
GB	7	5	12
GB	10	1	11
GB	11	0	11
GB	5	5	10
GB	6	4	10
P	7	7	14
P	8	5	13
P	5	5	10
P	2	12	14
P	2	11	13
P	3	7	10
P	9	3	12
P	5	7	12
P	8	4	12
P	3	8	11
P	1	12	13
P	4	7	11
ST	6	6	12
ST	7	7	14
ST	2	11	13
ST	8	2	10
ST	10	2	12
ST	4	8	12
ST	12	3	15
ST	12	3	15
ST	12	0	12
ST	11	4	15
ST	10	3	13
ST	12	3	15

## Sheet: colour change 
substrate	morph	substrate colour	aquaria	hue (red/green)		colour morphs
Alga	GB	Pink	1	3.18226		GB	greenish-brown
Alga	GB	Pink	1	3.25707		P	pink
Alga	GB	Pink	1	2.23729
Alga	GB	Pink	1	3.06831
Alga	GB	Pink	1	2.23913
Alga	GB	Pink	2	2.06225
Alga	GB	Pink	2	2.72403
Alga	GB	Pink	2	3.25227
Alga	GB	Pink	2	2.60657
Alga	GB	Pink	2	2.17541
Alga	GB	Brown	1	1.11291
Alga	GB	Brown	1	1.39564
Alga	GB	Brown	1	1.69689
Alga	GB	Brown	1	2.08481
Alga	GB	Brown	1	1.38118
Alga	GB	Brown	2	1.89601
Alga	GB	Brown	2	1.68036
Alga	GB	Brown	2	1.60907
Alga	GB	Brown	2	1.58281
Alga	GB	Brown	2	2.23921
Alga	P	Pink	1	3.17474
Alga	P	Pink	1	2.51414
Alga	P	Pink	1	2.60137
Alga	P	Pink	1	1.5678
Alga	P	Pink	1	2.22579
Alga	P	Pink	2	3.12331
Alga	P	Pink	2	2.06208
Alga	P	Pink	2	1.92642
Alga	P	Pink	2	2.6014
Alga	P	Pink	2	2.87074
Alga	P	Brown	1	1.38568
Alga	P	Brown	1	1.33393
Alga	P	Brown	1	1.3555
Alga	P	Brown	1	1.53003
Alga	P	Brown	1	1.49478
Alga	P	Brown	2	1.72976
Alga	P	Brown	2	2.19972
Alga	P	Brown	2	1.46357
Alga	P	Brown	2	1.87113
Alga	P	Brown	2	1.84324
Artificial	GB	Pink	1	1.51357
Artificial	GB	Pink	1	1.4222
Artificial	GB	Pink	1	1.26052
Artificial	GB	Pink	1	1.34195
Artificial	GB	Pink	1	1.48071
Artificial	GB	Pink	2	0.858891
Artificial	GB	Pink	2	1.38274
Artificial	GB	Pink	2	1.42047
Artificial	GB	Pink	2	0.951003
Artificial	GB	Pink	2	1.54395
Artificial	GB	Brown	1	1.39229
Artificial	GB	Brown	1	1.98138
Artificial	GB	Brown	1	0.843685
Artificial	GB	Brown	1	1.34844
Artificial	GB	Brown	1	0.986357
Artificial	GB	Brown	2	1.03822
Artificial	GB	Brown	2	1.1502
Artificial	GB	Brown	2	1.55657
Artificial	GB	Brown	2	1.03771
Artificial	GB	Brown	2	1.58593
Artificial	P	Pink	1	1.80456
Artificial	P	Pink	1	2.66909
Artificial	P	Pink	1	1.7355
Artificial	P	Pink	1	2.17192
Artificial	P	Pink	1	2.72273
Artificial	P	Pink	2	2.0978
Artificial	P	Pink	2	2.20754
Artificial	P	Pink	2	1.73581
Artificial	P	Pink	2	1.79077
Artificial	P	Pink	2	1.83657
Artificial	P	Brown	1	1.62967
Artificial	P	Brown	1	1.7725
Artificial	P	Brown	1	2.48973
Artificial	P	Brown	1	1.85266
Artificial	P	Brown	1	1.41651
Artificial	P	Brown	2	2.16066
Artificial	P	Brown	2	1.08552
Artificial	P	Brown	2	1.87117
Artificial	P	Brown	2	1.2084
Artificial	P	Brown	2	2.08541

## Sheet: camouflage
morph	reared in	compared to	colour difference		colour morphs
GB	S	S	0.234323		GB	greenish-brown
GB	S	S	0.182972		P	pink
GB	S	S	0.139525
GB	S	S	0.0928443		algae
GB	S	S	0.103036		S	Sargassum
GB	S	S	0.0990858		G	Galaxaura
GB	S	S	0.0467078
GB	S	S	0.112243
GB	S	S	0.151583
GB	S	S	0.0714907
GB	S	G	0.289623
GB	S	G	0.223816
GB	S	G	0.150732
GB	S	G	0.10936
GB	S	G	0.188322
GB	S	G	0.101623
GB	S	G	0.171229
GB	S	G	0.160066
GB	S	G	0.197887
GB	S	G	0.112076
GB	G	S	0.175902
GB	G	S	0.192681
GB	G	S	0.194496
GB	G	S	0.166896
GB	G	S	0.20898
GB	G	S	0.23769
GB	G	S	0.164351
GB	G	S	0.189731
GB	G	S	0.185225
GB	G	S	0.214794
GB	G	G	0.077507
GB	G	G	0.0169055
GB	G	G	0.0592823
GB	G	G	0.0367522
GB	G	G	0.114795
GB	G	G	0.126475
GB	G	G	0.0205114
GB	G	G	0.0208447
GB	G	G	0.0415475
GB	G	G	0.121756
P	S	S	0.168832
P	S	S	0.227247
P	S	S	0.259818
P	S	S	0.196395
P	S	S	0.178153
P	S	S	0.128358
P	S	S	0.126562
P	S	S	0.211824
P	S	S	0.146737
P	S	S	0.0972789
P	S	G	0.220172
P	S	G	0.185357
P	S	G	0.204988
P	S	G	0.199374
P	S	G	0.220117
P	S	G	0.147539
P	S	G	0.0794291
P	S	G	0.202015
P	S	G	0.123174
P	S	G	0.133939
P	G	S	0.194321
P	G	S	0.129419
P	G	S	0.161905
P	G	S	0.247147
P	G	S	0.186712
P	G	S	0.193778
P	G	S	0.223229
P	G	S	0.270627
P	G	S	0.191366
P	G	S	0.147558
P	G	G	0.0463705
P	G	G	0.057664
P	G	G	0.0618577
P	G	G	0.196784
P	G	G	0.104843
P	G	G	0.0184929
P	G	G	0.0896272
P	G	G	0.164753
P	G	G	0.110079
P	G	G	0.0144062

## Sheet: geometric morphometrics
#	morph	centroid size	RW1	RW2	RW3	RW4	RW5	RW6	RW7	RW8	RW9	RW10	RW11	RW12	RW13	RW14	U1	U2		colour morphs
1	H	3.74395	-0.0753467	0.00555568	-0.0088419	0.0387004	-0.0356028	0.0268877	-0.0149499	0.0113435	-0.00785636	-0.00378076	0.00272976	-0.00437277	0.00719141	-0.00767558	-0.0526366	0.0049049		H	homogenenous
2	H	3.07246	0.0171876	0.0216749	0.0206044	0.0238921	-0.0130189	0.0102276	0.00909133	0.00675182	0.00897752	0.0030556	-0.0156862	-0.00573407	0.00883271	-0.0019588	0.0225087	0.000388934		ST	striped translucent
3	H	2.78976	-0.0508884	0.0424128	-0.0491353	0.0498325	-0.0347806	0.00774689	0.0146012	-0.0210337	-0.00980952	-0.000495554	0.00175725	-0.00716846	0.00055339	0.00591635	-0.00972336	0.0279829
4	H	3.2812	0.00516952	-0.0203288	0.0326849	-0.0503923	0.011495	0.0518021	-0.00940236	0.00271473	0.0060853	-0.0158954	-0.00271307	-0.00906223	-0.00391331	0.001614	-0.00649127	-0.0292677
5	H	3.08273	0.00895532	0.0060661	0.012246	0.0663097	-0.00069449	0.00609507	0.0368723	-0.00754155	-0.00970454	-0.0129633	-0.00784812	0.00133181	-0.00196676	0.00655608	0.0232451	0.038396
6	H	3.81063	-0.00989494	-0.000733844	-0.010106	0.0102388	-0.00546203	0.00801761	-0.0234156	0.0112268	-0.00127856	-0.00377055	0.001967	-0.0157146	-0.0108172	0.0113512	-0.00595264	-0.0110316
7	H	3.31765	-0.019038	0.0728323	-0.0635234	-0.0165644	-0.00311634	0.0118872	0.0307824	0.00172078	0.00820062	-0.0175443	0.0110413	0.00957146	-0.00440284	-0.00222514	0.0324578	-0.0115982
8	H	2.7618	-0.0141859	-0.0181983	-0.0248313	0.0117268	-0.00603015	-0.0391223	0.0083433	0.0163402	0.018566	-0.00850649	0.00307793	-0.00130779	0.00425298	-0.00159843	-0.014624	-0.0112939
9	H	2.89828	-0.0386412	-0.0273827	0.00486198	-0.0112445	-0.00349282	0.0703484	-0.00818466	-0.0367435	0.0222302	-0.000241458	0.00325587	0.0198188	0.0015371	-0.00104281	-0.0258604	-0.00685476
10	H	2.59194	-0.0615989	-0.0189443	-0.0401839	-0.0219118	0.0291286	0.00727042	0.0248553	-0.00914457	0.0172978	0.0203369	-0.0158423	-0.00715179	-0.0103052	0.00839421	-0.0308291	-0.0136242
11	H	2.7747	-0.0182875	0.0678027	-0.0419378	0.0228095	0.014473	0.0215065	-0.0649634	-0.0145133	-0.00795635	-0.00309515	-0.00328347	-0.005819	0.00537367	-0.00204013	0.0331722	0.00503347
12	H	2.79507	0.00955692	-0.0275189	0.00775812	-0.000536121	0.0278554	-0.0284914	0.000691503	-0.0217097	-0.000396943	-0.00879109	-0.0159767	0.000448734	0.00345714	-0.0053735	0.00183108	0.0187249
13	H	3.11148	-0.0309705	-0.002509	0.038518	0.0106579	0.0111339	-0.00506059	-0.0228647	0.0146243	0.0100323	0.00622873	-0.00276518	0.014282	0.00596907	0.00850358	-0.0187396	-0.00154669
14	H	2.61078	-0.0696485	-0.0925502	0.00903916	-0.0166153	-0.0213235	-0.00958279	0.00290012	0.0113299	0.0120804	-0.00277741	-0.00710208	-0.00655495	-0.00240704	-0.00246537	-0.10094	-0.0204746
15	H	2.47409	-0.0557758	-0.0291971	0.0320572	0.0349826	-0.00555284	-0.0224265	0.00521078	0.000751122	-0.0121115	0.00503759	0.0117908	0.00471213	-0.00371369	0.00109467	-0.0540538	0.0359665
16	H	2.5413	-0.0557084	-0.0449456	-0.0183073	-0.0225268	0.035163	0.0153465	-0.004954	0.0134217	-0.00670641	0.0183943	8.6009e-06	-0.00112605	0.0080662	0.00445397	-0.0507793	-0.019248
17	H	2.83601	-0.00579116	0.0190126	0.0119016	-0.0022379	0.023488	-0.0057803	0.0159481	-0.0121177	0.0107645	-0.00090377	-0.000345444	0.00239538	-0.00401558	0.000804912	0.0187886	0.0148268
18	H	2.28984	-0.0535399	0.0748431	0.0303444	-0.032592	0.0135987	0.00424599	0.0208194	-0.00949226	-0.0192966	-0.00784525	0.00373451	-0.00863602	0.0133717	0.0043835	-0.00304513	0.0261198
19	H	2.31995	-0.059532	0.0156035	-0.0122055	-0.0292295	-0.014338	-0.064891	-0.033557	-0.00785527	-0.0065495	-0.0117826	0.00151172	0.00515669	-0.00132424	0.00863922	-0.0494159	0.00650385
20	H	3.1446	-0.0443728	0.0102886	-0.0145831	-0.0270599	-0.0108609	-0.0184636	0.000758775	-0.00211886	-0.0109658	-0.00182748	0.000904794	0.0158822	0.00477494	3.19878e-05	-0.0372816	3.4967e-05
21	H	2.24013	-0.0800422	0.00407408	0.0194488	0.01057	0.0216074	-0.0180308	-0.0130041	0.018078	0.0136502	0.00538373	0.0150815	0.000936688	0.00183543	0.000228119	-0.0403838	0.00754079
22	ST	3.2105	0.0333379	-0.0034473	0.0193822	0.0158718	-0.00197865	0.0114003	-0.0181967	0.0255989	0.0217147	0.0130503	0.00883456	0.00408177	-0.0115527	-0.000410837	0.023823	-0.0204828
23	ST	3.25199	-0.0363906	-0.0646897	-0.0210782	-0.00276136	0.00467977	0.00100323	-0.0103962	0.000234455	0.000558969	-0.00717603	-0.00080404	-0.00653933	0.00969181	-0.000684632	-0.0521835	-0.0131424
24	ST	3.51814	-0.0481058	-0.0158704	-0.0356537	0.0311644	-0.000130881	0.0092337	0.0223722	-0.002093	-0.00634807	-0.00639939	0.00662803	0.00168882	-0.0116833	-0.00653224	-0.0277249	0.0157178
25	ST	2.64939	0.00321036	-0.00323992	0.0167773	0.00735729	0.0302626	0.0223675	-0.00668135	0.00436613	-0.0158254	-0.00140481	0.00056055	0.00171967	0.00172649	-0.00128803	0.00926029	0.00898871
26	ST	2.76943	-0.043187	-0.048412	0.0117452	-0.000497582	-0.00942253	0.0013134	-0.0239136	-0.0162797	-0.00958812	0.00875877	0.000432745	-0.00135864	0.00127241	-0.011463	-0.0610431	0.012721
27	ST	2.97071	0.0412331	-0.0943572	-0.0414558	-0.031348	0.00728734	-0.00826601	0.0112938	-0.00597404	-0.0059086	0.00213514	0.0072915	0.00147662	-0.00594384	-0.00103744	-0.0220074	-0.0233954
28	ST	2.62291	-0.00548952	0.00809566	0.000588646	0.0101604	0.0359236	0.00872862	0.00988289	0.0137562	0.0196988	-0.00369174	-0.00123498	-0.00179102	-0.0043309	-0.00710681	0.0235555	-0.0051989
29	ST	2.78902	0.00185168	0.0096413	0.0254952	0.00755748	-0.0244221	-0.0189433	0.0270335	-0.0114481	0.0131184	0.0310274	0.00836257	-0.00214273	0.00738023	0.00122642	-0.0030749	0.0170451
30	ST	2.81054	0.0598008	0.0133429	-0.0109336	-0.00203862	-0.0356135	-0.0101431	-0.0132332	0.00187877	0.00896723	0.00821944	0.00714686	-0.00172161	-0.00257374	-0.00694118	0.0306257	-0.0145147
31	ST	3.13104	0.0282679	0.0698887	0.0166222	-0.00298949	0.0404928	-0.000440235	-0.0104589	-0.00756902	-0.00681554	0.0101496	0.00162436	0.00675379	-0.00671106	0.00557706	0.0642235	0.019636
32	ST	3.68045	0.000746732	0.0637831	0.0172748	-0.0245216	-0.0237215	-0.0140801	0.023239	0.0272914	-0.00821987	-0.0129421	-0.00529586	0.00382613	7.43444e-05	-0.0016436	0.012404	-0.00736378
33	ST	2.86548	-0.0237061	-0.0190847	0.0657298	-0.0323279	-0.0180054	-0.0116387	0.0260757	-0.0282377	0.00768184	-0.0119844	0.0102839	-0.00932838	5.75472e-05	-0.00186037	-0.037019	0.0255831
34	ST	2.75862	0.049024	-0.0721188	-0.0195662	0.0110966	-0.0213491	-0.0293698	0.00303522	-0.0178958	-0.0196789	0.0123805	-0.0173272	0.0103845	-0.00105157	0.000215968	-0.0186043	0.00647557
35	ST	3.18761	-0.00253188	-0.0254656	0.0261159	0.00269704	-0.00964336	-0.000516598	-0.0126621	0.0281925	-0.0050201	-0.0213862	-0.0187072	0.0103561	-0.00414807	-0.000814005	-0.0229454	-0.0162172
36	ST	2.97702	0.0681623	-0.0176848	-0.00623584	-0.00695913	0.0117567	0.0134279	-0.00275619	0.0209265	-0.0387554	0.00209039	0.0103924	0.00493378	-0.00489609	0.000940952	0.0259394	-0.00743946
37	ST	2.78451	0.0704071	0.0372114	-0.0073615	-0.0196187	-0.0207849	0.0196117	0.0119893	-0.00721489	0.0153817	-0.0059359	-0.00782562	0.00178693	-0.00285252	0.00156741	0.0606185	-0.0211035
38	ST	2.78541	0.048547	0.083028	0.00740763	-0.0275231	0.0202155	-0.038011	-0.0190879	-0.0231378	-0.00784397	0.00913596	-0.00254906	-0.00535914	-0.00656251	-0.00870736	0.0674297	0.0241535
39	ST	3.17721	-0.0215548	0.0810365	-0.0228934	-0.0488516	-0.039104	0.00665127	0.00622701	0.0308797	0.00094424	0.02224	-0.0115104	-0.00280099	0.000912458	-0.00440142	-0.00121829	-0.0388441
40	ST	3.59644	0.0810874	0.0324459	0.023361	0.0198125	-0.052384	0.0157377	-0.00795898	-0.00924296	0.00899712	0.00511543	0.00096636	0.00750425	0.00357228	0.00398203	0.05292	-0.00268889
41	ST	3.00373	0.0607253	0.00620148	0.00206262	0.0409205	0.0418604	0.00546006	-0.00541403	-0.00068755	0.00561066	0.00351701	-0.00601555	-0.00409122	0.00531822	-0.00149733	0.0680201	0.0103156
42	ST	2.94132	0.00673821	0.0180996	0.0389961	0.0348993	0.0108103	-0.018099	-0.00284947	-0.00436977	-0.00412569	-0.00215456	-0.000495319	-0.0072522	-0.0151231	-0.00307082	0.0192862	0.036527
43	ST	3.15517	0.0426645	-0.0163198	0.00554474	-0.0175576	0.0337557	0.0248858	0.0313771	0.00751978	-0.0324395	0.00689513	0.00471405	0.000338633	0.00510164	-0.00294857	0.021457	0.00416546
44	ST	2.884	0.1033	-0.00479557	-0.0368223	0.00950703	0.0473299	-0.0334095	0.00346854	0.00656993	0.0294099	-0.013267	0.00751377	0.000264942	0.0139854	0.000129101	0.0936267	-0.0199636
45	ST	2.66303	0.0938963	-0.0510082	-0.00457852	0.0111395	-0.0263459	0.00700983	0.0127626	0.0129657	-0.0071599	0.00308154	0.00458895	-0.00761082	0.00708243	0.00395852	0.0245872	-0.0205369
46	ST	2.87886	0.0903592	-0.044138	-0.00633335	-0.033999	-0.0351385	0.00655398	-0.0307267	-0.0120619	0.000392831	-0.0096707	0.00712622	-0.00700807	-0.0010957	0.00521819	0.0167973	-0.0319211

## Sheet: habitat fidelity
Number of individuals on algae												colour morphs
												H	homogenenous
	replicate 1		replicate 2		replicate 3		replicate 4		replicate 5			ST	striped translucent
	H	ST	H	ST	H	ST	H	ST	H	ST
T1 (3 min)	4	4	3	4	2	2	3	3	5	3
T2 (9 min)	7	5	3	4	4	2	5	5	6	3
T3 (15 min)	8	5	7	4	5	3	6	5	6	5
T4 (21 min)	9	5	7	4	6	4	7	5	7	6
T5 (27 min)	9	5	7	5	8	5	7	5	7	8

## Sheet: shrimp mobility
Mobility expressed as cm.shrimp-1.min-1
											colour morphs
TIME 1 (3 min)		TIME 2 (9 min)		TIME 3 (15 min)		TIME 4 (21 min)		TIME 5 (27 min)			H	homogenenous
H	ST	H	ST	H	ST	H	ST	H	ST		ST	striped translucent
0	0	0	0	0	0	0	0	0	0
0	0	0	0	0	0	0	0	0.0963356	0
0	0	0	0	0	0	0	0	0.10506	0
0	0	0	0	0.0356931	0	0.0417665	0	0.114059	0
0	0	0	0	0.0553263	0	0.147	0	0.327954	0
0	0	0	0	0.0867384	0	0.220041	0	0.36446	0
0	0	0	0	0.0884747	0	0.659982	0	1.16873	0
0.0376313	0	0.07	0	0.155432	0	0.724939	0	2.82545	0
0.0480023	0	0.120598	0	0.182338	0	0.747173	0	2.976	0
0.125709	0	0.146551	0.007	0.417936	0.034649	0.777021	0	8.49826	0.0730821
0.159113	0	0.209959	0.0346667	0.525224	0.034801	0.782217	0	9.3982	0.079918
0.221937	0.0626099	0.225519	0.0557335	0.755595	0.0359011	3.31502	0		0.226196
0.225548	0.104392	0.708741	0.0740256	1.04417	0.0372633		0		0.305874
0.420827	0.129437	0.794376	0.0927224	1.15258	0.0536667		0.0438508		0.363121
0.56033	0.21	0.886338	0.127527	1.33865	0.0838365		0.098		0.534612
0.572373	0.394428	0.90498	0.142381	2.71249	0.121774		0.123285		0.55796
0.849422	0.681546	1.14536	0.14467		0.125684		0.142872		1.05272
0.997229	0.914664	1.22824	0.199882		0.186772		0.146164		2.12611
1.1578	1.15993	1.29213	0.893204		0.221813		0.31441		2.22774
1.15897	1.26031	1.5013	0.910928		0.262333		0.454366		2.50011
1.4126	1.46819	1.93235	1.15311		0.298802		0.701918		12.6476
1.91021	1.70306	2.37418	1.29583		0.476236		1.1614
2.26376	1.95656	3.03064	2.21675		0.651983		1.34633
4.73026	2.12617		3.65589		1.80334		11.0292
8.58688	3.11393		7.1517		24.8963
15.3661	3.25957		29.1594		33.9521
15.723	4.17425
	5.69291
	32.1083
	41.5336
